# Supplementary material for: Polylactic-Co-Glycolic Acid/Alginate/Neem Oil-Reduced Graphene Oxide as a pH-Sensitive Nanocarrier for Hesperidin Drug Delivery: Antimicrobial and Acute Otitis Media Assessments
Source: Pharmaceuticals (Basel). 2025 Mar 7;18(3):381. doi: 10.3390/ph18030381 (PMC11944605; doi:10.3390/ph18030381)
Supplement: Supplementary file 1 [file pharmaceuticals-18-00381-s001.zip]

Archive with 1 entries (1 files):
- pharmaceuticals-3492468-supplementary.pdf
